# Supplementary material for: Incorporating the type and direction information in predicting novel regulatory interactions between HIV-1 and human proteins using a biclustering approach
Source: BMC Bioinformatics. 2014 Jan 24;15:26. doi: 10.1186/1471-2105-15-26 (PMC3922888; doi:10.1186/1471-2105-15-26)
Supplement: Additional file 2 — All type-1 and type-2 rules. All the predicted type-1 and type-2 rules are listed here. [file 1471-2105-15-26-S2.zip]

Archive with 4 entries (4 files):
- shortname_Rules_negativebirected_vp.xls
- shortname_Rules_positive_hp.xls
- shortname_Rules_positive_vp.xls
- shortname_Rules_negativebirected_hp.xls
