# Supplementary material for: Incorporating the type and direction information in predicting novel regulatory interactions between HIV-1 and human proteins using a biclustering approach
Source: BMC Bioinformatics. 2014 Jan 24;15:26. doi: 10.1186/1471-2105-15-26 (PMC3922888; doi:10.1186/1471-2105-15-26)
Supplement: Additional file 2 — All type-1 and type-2 rules. All the predicted type-1 and type-2 rules are listed here. [file 1471-2105-15-26-S2.zip › shortname_Rules_negativebirected_vp.xls]

## Sheet: shortname_Rules_negativebirecte
Sl.No.	Association Rules	Support (%)	Confidence (%)
Rule-1	{env_gp160,env_gp41,}->{env_gp120,}	1.49	79.2
Rule-2	{matrix,nucleocapsid,}->{Rev,Tat,capsid,p1,p6,}	0.24	75
Rule-3	{nucleocapsid,p6,}->{Rev,Tat,capsid,matrix,p1,}	0.24	75
Rule-4	{Rev,Tat,matrix,}->{p6,}	0.39	83.3
Rule-5	{capsid,env_gp120,}->{Tat,}	0.32	80
Rule-6	{RT,env_gp120,}->{Vif,}	0.32	80
Rule-7	{Vif,env_gp120,}->{RT,}	0.32	80
