# Supplementary material for: Incorporating the type and direction information in predicting novel regulatory interactions between HIV-1 and human proteins using a biclustering approach
Source: BMC Bioinformatics. 2014 Jan 24;15:26. doi: 10.1186/1471-2105-15-26 (PMC3922888; doi:10.1186/1471-2105-15-26)
Supplement: Additional file 2 — All type-1 and type-2 rules. All the predicted type-1 and type-2 rules are listed here. [file 1471-2105-15-26-S2.zip › shortname_Rules_positive_hp.xls]

## Sheet: shortname_Rules_positive_hp
Sl.No.	Association Rules	Support (%)	Confidence (%)
Rule-1	[{BCL2, IFNG, IL2}_DOWNREGULATES, IL6_UPREGULATES, {MAPK1, FOS, JUN}_ACTIVATES] => [CD4_DOWNREGULATES, MAPK14_ACTIVATES]	21.0526	80
Rule-2	[{BCL2, IFNG, IL2}_DOWNREGULATES, IL6_UPREGULATES, {MAPK1,FOS}_ACTIVATES] => [CYCS_INDUCES RELEASE OF,JUN_ACTIVATES]	21.0526	80
Rule-3	[{BCL2,IFNG,IL2}_DOWNREGULATES, IL6_UPREGULATES, {MAPK1,JUN}_ACTIVATES] => [CYCS_INDUCES RELEASE OF,FOS_ACTIVATES]	21.0526	80
Rule-4	[{BCL2, IFNG,IL2}_DOWNREGULATES, IL6_UPREGULATES, {FOS, JUN}_ACTIVATES] => [CYCS_INDUCES RELEASE OF,MAPK1_ACTIVATES]	21.0526	80
Rule-5	[{BCL2, IFNG, IL2}_DOWNREGULATES, {MAPK1, FOS, JUN}_ACTIVATES] => [CYCS_INDUCES RELEASE OF,IL6_UPREGULATES]	21.0526	80
Rule-6	[{BCL2, IFNG}_DOWNREGULATES, IL6_UPREGULATES, {MAPK1, FOS, JUN}_ACTIVATES] => [CYCS_INDUCES RELEASE OF, IL2_DOWNREGULATES]	21.0526	80
Rule-7	[{BCL2,IL2}_DOWNREGULATES, IL6_UPREGULATES, {MAPK1,FOS, JUN}_ACTIVATES] => [CYCS_INDUCES RELEASE OF,IFNG_DOWNREGULATES]	21.0526	80
Rule-8	[{IFNG, IL2}_DOWNREGULATES, IL6_UPREGULATES, {MAPK1, FOS, JUN}_ACTIVATES] => [BCL2_DOWNREGULATES,CYCS_INDUCES RELEASE OF]	21.0526	80
Rule-9	{BCL2, IFNG, IL2}_DOWNREGULATES, IL6_UPREGULATES, {MAPK1, FOS, JUN}_ACTIVATES] => [CYCS_INDUCES RELEASE OF]	21.0526	80
Rule-10	[{IFNG, IL6, TNF}_UPREGULATES] => [IL10_UPREGULATES,IL2_DOWNREGULATES]	26.3158	83.3333
Rule-11	[{IL1B,IL6}_UPREGULATES, IL2_DOWNREGULATES] => [IL1A_UPREGULATES,LCK_ACTIVATES]	21.0526	80
Rule-12	[IL6_UPREGULATES] => [{IFNG,TNF}_UPREGULATES]	31.5789	85.7143
Rule-13	[BCL2_DOWNREGULATES,CASP3_ACTIVATES] => [CYCS_INDUCES RELEASE OF, PARP1_INDUCES CLEAVAGE OF]	21.0526	80
Rule-14	[BCL2_DOWNREGULATES, CYCS_INDUCES RELEASE OF] => [CASP3_ACTIVATES,PARP1_INDUCES CLEAVAGE OF]	21.0526	80
Rule-15	[BCL2_DOWNREGULATES,PARP1_INDUCES CLEAVAGE OF] => [CASP3_ACTIVATES,CYCS_INDUCES RELEASE OF]	21.0526	80
Rule-16	[CASP3_ACTIVATES,PARP1_INDUCES CLEAVAGE OF] => [BCL2_DOWNREGULATES, CYCS_INDUCES RELEASE OF]	21.0526	80
Rule-17	[BCL2_DOWNREGULATES,CASP3_ACTIVATES,PARP1_INDUCES CLEAVAGE OF] => [CYCS_INDUCES RELEASE OF]	21.0526	80
Rule-18	[IL1B_UPREGULATES, IL2_DOWNREGULATES] => [CD4_INTERACTS WITH, IL6_UPREGULATES]	21.0526	80
Rule-19	[{IL1B,IL6}_UPREGULATES] => [CD4_INTERACTS WITH, IL2_DOWNREGULATES]	21.0526	80
Rule-20	[{IL1B,IL6}_UPREGULATES, IL2_DOWNREGULATES] => [CD4_INTERACTS WITH]	21.0526	80
Rule-21	[BCL2_DOWNREGULATES] => [CASP3_ACTIVATES, PARP1_INDUCES CLEAVAGE OF]	26.3158	83.3333
Rule-22	[CASP3_ACTIVATES] => [BCL2_DOWNREGULATES,PARP1_INDUCES CLEAVAGE OF]	26.3158	83.3333
Rule-23	[IL2_DOWNREGULATES] => [{IL1B,IL6}_UPREGULATES]	26.3158	83.3333
Rule-24	[IL6_UPREGULATES] => [IL1B_UPREGULATES, IL2_DOWNREGULATES]	26.3158	71.4286
Rule-25	[IL2_DOWNREGULATES, IL6_UPREGULATES] => [IL1B_UPREGULATES]	26.3158	83.3333
Rule-26	[IL6_UPREGULATES] => [IL2_DOWNREGULATES]	31.5789	85.7143
Rule-27	[CD4_DOWNREGULATES] => [CASP3_ACTIVATES,NFKB1_INHIBITS]	21.0526	80
Rule-28	[BCL2_DOWNREGULATES] => [CYCS_INDUCES RELEASE OF]	26.3158	83.3333
Rule-29	[{IFNG, IL12A, IL2, IL6, TNF}_UPREGULATES] => [CCL3_DOWNREGULATES, IL12B_UPREGULATES]	15.7895	75
Rule-30	[{IL1B,IL6}_UPREGULATES, IL2_DOWNREGULATES] => [IL1A_UPREGULATES,LCK_ACTIVATES]	21.0526	80
Rule-31	[IL6_UPREGULATES] => [{IFNG,TNF}_UPREGULATES]	31.5789	85.7143
Rule-32	[BCL2_DOWNREGULATES, CASP3_ACTIVATES] => [CYCS_INDUCES RELEASE OF,PARP1_INDUCES CLEAVAGE OF]	21.0526	80
Rule-33	[BCL2_DOWNREGULATES,CYCS_INDUCES RELEASE OF] => [CASP3_ACTIVATES,PARP1_INDUCES CLEAVAGE OF]	21.0526	80
Rule-34	[BCL2_DOWNREGULATES,PARP1_INDUCES CLEAVAGE OF] => [CASP3_ACTIVATES,CYCS_INDUCES RELEASE OF]	21.0526	80
Rule-35	[CASP3_ACTIVATES, PARP1_INDUCES CLEAVAGE OF]=>[BCL2_DOWNREGULATES , CYCS_INDUCES RELEASE OF]	21.0526	80
Rule-36	[BCL2_DOWNREGULATES, CASP3_ACTIVATES, PARP1_INDUCES CLEAVAGE OF] => [CYCS_INDUCES RELEASE OF]	21.0526	80
Rule-37	[IL1B_UPREGULATES, IL2_DOWNREGULATES] => [CD4_INTERACTS WITH,IL6_UPREGULATES]	21.0526	80
Rule-38	[{IL1B,IL6}_UPREGULATES] => [CD4_INTERACTS WITH, IL2_DOWNREGULATES]	21.0526	80
Rule-39	[{IL1B,IL6}_UPREGULATES, IL2_DOWNREGULATES] => [CD4_INTERACTS WITH]	21.0526	80
Rule-40	[BCL2_DOWNREGULATES] => [CASP3_ACTIVATES,PARP1_INDUCES CLEAVAGE OF]	26.3158	83.3333
Rule-41	[CASP3_ACTIVATES] => [BCL2_DOWNREGULATES,PARP1_INDUCES CLEAVAGE OF]	26.3158	83.3333
Rule-46	[IL2_DOWNREGULATES] => [{IL1B, IL6}_UPREGULATES]	26.3158	83.3333
Rule-47	[IL6_UPREGULATES] => [IL1B_UPREGULATES,IL2_DOWNREGULATES]	26.3158	71.4286
Rule-48	[IL2_DOWNREGULATES, IL6_UPREGULATES] => [IL1B_UPREGULATES]	26.3158	83.3333
Rule-53	[IL6_UPREGULATES] => [IL2_DOWNREGULATES]	31.5789	85.7143
Rule-54	[CD4_DOWNREGULATES] => [CASP3_ACTIVATES,NFKB1_INHIBITS]	21.0526	80
Rule-60	[BCL2_DOWNREGULATES] => [CYCS_INDUCES RELEASE OF]	26.3158	83.3333
Rule-61	[CALM1_BINDS] => [CALM2_BINDS,IL6_UPREGULATES]	15.7895	75
Rule-62	[CALM1_BINDS,IL6_UPREGULATES] => [CALM2_BINDS]	15.7895	75
