# Supplementary material for: Incorporating the type and direction information in predicting novel regulatory interactions between HIV-1 and human proteins using a biclustering approach
Source: BMC Bioinformatics. 2014 Jan 24;15:26. doi: 10.1186/1471-2105-15-26 (PMC3922888; doi:10.1186/1471-2105-15-26)
Supplement: Additional file 2 — All type-1 and type-2 rules. All the predicted type-1 and type-2 rules are listed here. [file 1471-2105-15-26-S2.zip › shortname_Rules_positive_vp.xls]

## Sheet: shortname_Rules_positive_vp
Sl.No.	Association Rules	Support (%)	Confidence (%)
Rule-1	{Nef,Tat,Vpr,}->{env_gp120,}	0.546022	82.3529
Rule-2	{Nef,Vpr,env_gp120,}->{Tat,}	0.546022	77.7778
Rule-3	{Tat,Vpr,env_gp120,}->{Nef,}	0.546022	77.7778
Rule-4	{Vpr,env_gp160,}->{Nef,env_gp120,}	0.351014	90
Rule-5	{Vpr,env_gp120,env_gp160,}->{Nef,}	0.351014	90
Rule-6	{Nef,Vpr,env_gp160,}->{Tat,env_gp120,}	0.273011	77.7778
Rule-7	{Tat,Vpr,env_gp160,}->{Nef,env_gp120,}	0.273011	87.5
Rule-8	{Nef,Vpr,env_gp120,env_gp160,}->{Tat,}	0.273011	77.7778
Rule-9	{Tat,Vpr,env_gp120,env_gp160,}->{Nef,}	0.273011	87.5
Rule-10	{Vpr,env_gp160,}->{Tat,env_gp120,}	0.312013	80
Rule-11	{Vpr,env_gp120,env_gp160,}->{Tat,}	0.312013	80
Rule-12	{Nef,Tat,env_gp41,}->{env_gp120,}	0.312013	88.8889
Rule-13	{Nef,env_gp120,env_gp41,}->{Tat,}	0.312013	72.7273
Rule-14	{env_gp120,matrix,}->{Nef,Tat,}	0.195008	71.4286
Rule-15	{Tat,env_gp120,matrix,}->{Nef,}	0.195008	71.4286
Rule-16	{Nef,env_gp41,matrix,}->{Tat,Vpr,env_gp120,}	0.117005	75
Rule-17	{Tat,Vpr,matrix,}->{Nef,env_gp120,env_gp41,}	0.117005	75
Rule-18	{Vpr,env_gp120,matrix,}->{Nef,Tat,env_gp41,}	0.117005	75
Rule-19	{Tat,Vpr,env_gp120,matrix,}->{Nef,env_gp41,}	0.117005	75
Rule-20	{env_gp120,retropepsin,}->{Tat,Vpr,}	0.156006	80
Rule-21	{Vpr,env_gp120,retropepsin,}->{Tat,}	0.156006	80
Rule-22	{Vpr,matrix,}->{Tat,env_gp120,}	0.156006	80
Rule-23	{Nef,env_gp160,env_gp41,}->{env_gp120,}	0.156006	80
Rule-24	{Tat,retropepsin,}->{Nef,Vpr,env_gp120,}	0.117005	75
Rule-25	{Tat,Vpr,retropepsin,}->{Nef,env_gp120,}	0.117005	75
Rule-26	{Tat,env_gp120,retropepsin,}->{Nef,Vpr,}	0.117005	75
Rule-27	{Tat,Vpr,env_gp120,retropepsin,}->{Nef,}	0.117005	75
Rule-28	{Nef,env_gp120,env_gp160,env_gp41,}->{Tat,}	0.117005	75
Rule-29	{Vpr,Vpu,}->{Nef,env_gp120,}	0.117005	75
Rule-30	{Nef,Vpr,Vpu,}->{env_gp120,}	0.117005	75
