# Supplementary material for: Incorporating the type and direction information in predicting novel regulatory interactions between HIV-1 and human proteins using a biclustering approach
Source: BMC Bioinformatics. 2014 Jan 24;15:26. doi: 10.1186/1471-2105-15-26 (PMC3922888; doi:10.1186/1471-2105-15-26)
Supplement: Additional file 2 — All type-1 and type-2 rules. All the predicted type-1 and type-2 rules are listed here. [file 1471-2105-15-26-S2.zip › shortname_Rules_negativebirected_hp.xls]

## Sheet: shortname_Rules_negativebirecte
Sl.No.	Association Rules	Support	Confidence
Rule-1	[{MAPK1_phosphorylated by,}]=>[MAPK3_phosphorylated by,{UBB,UBC,UBD}_ubiquitinated by]	21.05	80
Rule-2	[{MAPK3_phosphorylated by,}]=>[{MAPK1_phosphorylated by,{UBB,UBC,UBD}_ubiquitinated by]	21.05	80
Rule-3	[{MAPK1,MAPK3}_phosphorylated by]=>[{UBB,UBC,UBD}_ubiquitinated by]	21.05	80
Rule-4	{ICAM1_INTERACTS WITH,}=>[{CD4,ITGAL,HLA-DRB1,PRKCQ,LCK}_INTERACTS WITH]	15.79	75
Rule-5	{MAPK1_phosphorylated by,UBB_ubiquitinated by,}=>[{MAPK3,PRKCA}_phosphorylated by,{UBC,UBD}_ubiquitinated by]	15.79	75
Rule-6	[MAPK1_phosphorylated by,UBC_ubiquitinated by,]=>[{MAPK3,PRKCA}_phosphorylated by,{UBC,UBD}_ubiquitinated by]	15.79	75
Rule-7	[{MAPK1_phosphorylated by,UBD_ubiquitinated by,}]=>[{MAPK3,PRKCA}_phosphorylated by,{UBC,UBD}_ubiquitinated by]	15.79	75
Rule-8	[{MAPK3_phosphorylated by,UBB_ubiquitinated by,}]=>[{MAPK3,PRKCA}_phosphorylated by,{UBC,UBD}_ubiquitinated by]	15.79	75
Rule-9	[{MAPK3_phosphorylated by,UBC_ubiquitinated by,}]=>[{MAPK3,PRKCA}_phosphorylated by,{UBB,UBD}_ubiquitinated by]	15.79	75
Rule-10	{MAPK3_phosphorylated by,UBD_ubiquitinated by,}->[{MAPK3,PRKCA}_phosphorylated by,{UBB,UBC}_ubiquitinated by]	15.79	75
Rule-11	[{MAPK1,MAPK3}_phosphorylated by,UBB_ubiquitinated by]=>[{PRKCA_phosphorylated by,{UBC,UBD}_ubiquitinated by]	15.79	75
Rule-12	[{MAPK1,MAPK3}_phosphorylated by,UBC_ubiquitinated by,}]-=>[{PRKCA_phosphorylated by,{UBB,UBD}_ubiquitinated by]	15.79	75
Rule-13	[{MAPK1,MAPK3}_phosphorylated by,UBD_ubiquitinated by,}]=>[{PRKCA_phosphorylated by,{UBB,UBC}_ubiquitinated by]	15.79	75
Rule-14	[{MAPK1_phosphorylated by,{UBB,UBC}_ubiquitinated by]=>[{MAPK3,,PRKCA}_phosphorylated by,UBD_ubiquitinated by,}]	15.79	75
Rule-15	[{MAPK1_phosphorylated by,{UBB,UBD}_ubiquitinated by,]=>[{MAPK3,PRKCA}_phosphorylated by,UBC_ubiquitinated by,}]	15.79	75
Rule-16	[{MAPK1_phosphorylated by,{UBC,UBD}_ubiquitinated by]=>[{MAPK3,PRKCA}_phosphorylated by,UBB_ubiquitinated by,}]	15.79	75
Rule-17	[{MAPK3_phosphorylated by,{UBB,UBC}_ubiquitinated by]=>[{MAPK3,PRKCA}_phosphorylated by,UBD_ubiquitinated by,}]	15.79	75
Rule-18	[{MAPK3_phosphorylated by,{UBB,UBD}_ubiquitinated by,]=>[{MAPK3,PRKCA}_phosphorylated by,UBC_ubiquitinated by,}]	15.79	75
Rule-19	{MAPK3_phosphorylated by,{UBC,UBD}_ubiquitinated by]=>[{MAPK3,PRKCA}_phosphorylated by,UBB_ubiquitinated by,}]	15.79	75
Rule-20	[{MAPK1,MAPK3}_phosphorylated by,{UBB,UBC}_ubiquitinated by]=>[{PRKCA_phosphorylated by,UBD_ubiquitinated by,}]	15.79	75
Rule-21	[{MAPK1,MAPK3}_phosphorylated by,{UBB,UBD}_ubiquitinated by,]=>[{PRKCA_phosphorylated by,UBC_ubiquitinated by,}]	15.79	75
Rule-22	{MAPK1,MAPK3}_phosphorylated by,{UBC,UBD}_ubiquitinated by]=>[{PRKCA_phosphorylated by,UBB_ubiquitinated by,}]	15.79	75
Rule-23	[{MAPK1_phosphorylated by,{UBB,UBC,UBD}_ubiquitinated by]=>[{MAPK3,PRKCA}_phosphorylated by]	15.79	75
Rule-24	[{MAPK3_phosphorylated by,{UBB,UBC,UBD}_ubiquitinated by]=>[{MAPK3,PRKCA}_phosphorylated by]	15.79	75
Rule-25	{MAPK1,MAPK3}_phosphorylated by,,{UBB,UBC,UBD}_ubiquitinated by]=>[{PRKCA_phosphorylated by,}]	15.79	75
Rule-26	[{CSNK2A1_phosphorylated by,}]=>[{CSNK2A2,CSNK2B}_phosphorylated by]	21.05	80
Rule-27	[{CSNK2B_phosphorylated by,}]=>[{CSNK2A1,CSNK2A2}_phosphorylated by]	21.05	80
Rule-28	[{CSNK2A1,CSNK2B}_phosphorylated by]=>[{CSNK2A2_phosphorylated by,}]	21.05	80
Rule-29	[{IFNA1_inhibited by,}]=>[{IFNA16,IFNA2,IFNA7}_inhibited by]	15.79	75
Rule-30	[{ICAM1_INTERACTS WITH,}]=>[{TP53_INTERACTS WITH,}]	15.79	75
Rule-31	[{ICAM1_INTERACTS WITH,}]=>[{CD28_INTERACTS WITH,}]	15.79	75
