# Supplementary material for: Incorporating the type and direction information in predicting novel regulatory interactions between HIV-1 and human proteins using a biclustering approach
Source: BMC Bioinformatics. 2014 Jan 24;15:26. doi: 10.1186/1471-2105-15-26 (PMC3922888; doi:10.1186/1471-2105-15-26)
Supplement: Additional file 4 — Predicted interactions supported by more than one methodology. [file 1471-2105-15-26-S4.xls]

## Sheet: Sheet1
Mukhopadhyay et al., Dolittle et al.	capsid	MAPK1
	env_gp41	NFKB1
	integrase	MAPK1
	env_gp41	MAPK1
	env_gp120	ACTA1
	env_gp120	ACTA2
	env_gp120	ACTB
	env_gp120	ACTC1
	env_gp120	ACTG1
	env_gp120	AP2A2
	env_gp120	AP2B1
	env_gp120	AP1G1
	env_gp120	CALM2
	env_gp120	CALM3
	env_gp120	CASP8
	env_gp120	CAV1
	env_gp120	CD247
	env_gp120	AP2M1
	env_gp120	AP1S1
	env_gp120	AP2S1
Mukhopadhyay et al., Tastan et al	env_gp120	CTNNA1
	env_gp120	ELA2
	env_gp120	HSPD1
	env_gp120	FURIN
	env_gp120	PAK1
	env_gp120	SRC
	env_gp120	AP1G2
	env_gp120	AP1M1
	env_gp120	M6PRBP1
	env_gp120	CREB3
	env_gp120	RABAC1
	env_gp160	ACTG1
	env_gp160	CCL3
	env_gp120	BCL2L1
	env_gp120	CALM1
	env_gp160	CASP3
	env_gp41	MAPK1
	env_gp120	CDK9
	env_gp120	MGAT4B
	env_gp120	MGAT4A
	env_gp120	MGAT4C
	env_gp120	MANEA
	matrix	IL10
	matrix	NFKBIA
Mukhopadhyay et al., proposed work	Nef	CYCS
	p6	PRKCA
	retropepsin	CD4
	Rev	CD4
	RT	CD4
	Tat	CASP9
	Tat	MAPK14
	Tat	APOBEC3G
	env_gp120	BCL2L1
	env_gp120	CALM1
	env_gp160	CASP3
	env_gp41	ACTA1
	env_gp41	ACTG1
	env_gp41	YWHAZ
	env_gp41	CXCR4
	env_gp41	CLTC
	env_gp41	EPB41
	env_gp41	LCK
	env_gp41	C3
	env_gp41	F2
	env_gp120	EEF1A1
	env_gp120	ITGAM
	env_gp41	THBS1
	env_gp41	SDC2
Dolittle et al., Tastan et al.	env_gp41	AP1G2
	env_gp41	SDC1
	env_gp41	MSN
	env_gp41	ACTA2
	env_gp41	APOE
	env_gp41	ICAM1
	env_gp41	CD4
	env_gp41	CD2
	env_gp41	FN1
	env_gp41	PLK1
	env_gp41	ALB
	env_gp41	HLA-A
	env_gp41	ITGAM
	env_gp41	CD81
	env_gp41	PTPRC
	env_gp41	ITGB2
	env_gp41	ITGAV
	env_gp41	SPTBN1
	env_gp41	HSPA5
	vpr	EP300
	env_gp41	HSPD1
	env_gp41	MAPK1
	env_gp160	TP53
	env_gp120	CASP3
	env_gp120	CD4
	env_gp120	MAPK14
	env_gp120	IL2
	env_gp120	CCL3
	env_gp120	NFKB1
Tastan et al., proposed work	env_gp120	TNF
	env_gp160	TNF
	env_gp160	IFNG
	env_gp120	IL6
	env_gp160	NFKB1
	env_gp41	CCL3
	env_gp120	MAPK8
	env_gp120	BCL2L1
	env_gp120	CALM1
	env_gp160	CASP3
